# Supplementary material for: Epidemiological, Virulence, and Antibiotic Resistance Analysis of Klebsiella pneumoniae, a Major Source of Threat to Livestock and Poultry in Some Regions of Xinjiang, China
Source: Animals (Basel). 2024 May 10;14(10):1433. doi: 10.3390/ani14101433 (PMC11117231; doi:10.3390/ani14101433)
Supplement: Supplementary file 1 [file animals-14-01433-s001.zip]

Archive with 1 entries (1 files):
- animals-2984583-supplementary.pdf
